# Supplementary material for: CYP2B6*6 single nucleotide polymorphism among patients with uncomplicated malaria in Adjumani district, Uganda: Implications on efficacy of artemether-lumefantrine
Source: PLoS One. 2025 Aug 1;20(8):e0322918. doi: 10.1371/journal.pone.0322918 (PMC12316228; doi:10.1371/journal.pone.0322918)
Supplement: S1 File — (XLSX) [file pone.0322918.s002.xlsx]

## Sheet: GG
	Initial parasitemia			Day 3 Parasitemia			Day 3 results
	Median	2319		Median	1021			PCR	Microscopy
	Q1	1045		Q1	21.5574		Positives	25	6
	Q2	2319		Q2	1021		Negatives	18	37
	Q3	21368		Q3	15525.8
	IQR	20323		IQR	15504.2
	Upper	51852.5		Upper	38782.1
	Lower	-29439.5		Lower	-23234.8

## Sheet: GT
	Initial parasitemia			Day 3 Parasitemia			Day 3 results
	Median	1806.5		Median	104.561			PCR	Microscopy
	Q1	1105.25		Q1	1.43935		Positives	29	15
	Q2	1806.5		Q2	104.561		Negatives	11	25
	Q3	9293.25		Q3	2354.94
	IQR	8188		IQR	2353.5
	Upper	21575.2		Upper	5885.19
	Lower	-11176.8		Lower	-3528.81

## Sheet: TT
	Initial Parasitemia			Day 3 Parasitemia			Day 3 results
	Median	7613		Median	1940.87			PCR	Microscopy
	Q1	1349.5		Q1	79.0015		Positives	9	3
	Q2	7613		Q2	1940.87		Negatives	8	14
	Q3	12309.5		Q3	8947.42
	IQR	10960		IQR	8868.41
	Upper	28749.5		Upper	22250
	Lower	-15090.5		Lower	-13223.6
